# Supplementary material for: Long-Term Grow-Out Affects Campylobacter jejuni Colonization Fitness in Coincidence With Altered Microbiota and Lipid Composition in the Cecum of Laying Hens
Source: Front Vet Sci. 2021 Jun 18;8:675570. doi: 10.3389/fvets.2021.675570 (PMC8249580; doi:10.3389/fvets.2021.675570)
Supplement: Supplementary file 2 [file Table_1.XLSX]

## Sheet: Table S1
Table S1. Summary of lipid components detected from caecum of the laying hens exhibiting signifiant differences between 8 weeks and 16/24 weeks p.i. following C. jejuni infection.
Category	Class	Abbreviation	MS		Intensity									Average									blankカット	0.8	定量限界	100		Comparison *1																		Intensity plot*2
			m/z	Retention time	8W			16W			24W							最小			最大			検出				8W vs 16W						8W vs 24W						16W vs 24W						8W			16W
					8w-1	8W-2		16W-1	16W-2		24W-1	24W-2		Blank	8W	16W	24W	A	B	C	A	B	C	A	B	C		Ave.	＜	＞	MinMax	P-value		Ave.	＜	＞	MinMax	P-value		Ave.	＜	＞	MinMax	P-value
Fatty acid metabolite	Fatty acid	FA[aOH](28:0)	439.412	7.39986	3222	2588		9316	12746		12063	12532		21	2905	11031	12297.5	2588	9316	12063	3222	12746	12532	TRUE	TRUE	TRUE		0.583094	0.486042	0.662449	0.486042	0.12269		0.617826	0.57841	0.657672	0.57841	0.00262667		0.0542898	-0.0275303	0.147199	-0.0275303	0.594258
	Fatty acid	FA[aOH](27:1)	423.38	6.82531	1460	981		4836	4529		4192	4387		64	1220.5	4682.5	4289.5	981	4529	4192	1460	4836	4387	TRUE	TRUE	TRUE		0.586481	0.512439	0.662713	0.512439	0.0117752		0.556987	0.483369	0.634501	0.483369	0.0264187		-0.0438029	-0.0713336	-0.0159264	-0.0159264	0.185754
	Fatty acid esters of hydroxy fatty acid	AAHFA(5:0/26:0)	495.441	7.56715	581	540		974	4091		5090	4644		59	560.5	2532.5	4867	540	974	4644	581	4091	5090	TRUE	TRUE	TRUE		0.637569	0.252733	0.766789	0.252733	0.425748		0.793459	0.777608	0.808171	0.777608	0.0315676		0.315494	0.0633085	0.67876	0.0633085	0.370846
	Fatty acid esters of hydroxy fatty acid	AH2FA(4:0/25:0)	483.4	6.85725	838	589		923	2287		2420	2478		22	713.5	1605	2449	589	923	2420	838	2287	2478	TRUE	TRUE	TRUE		0.384516	0.048268	0.590403	0.048268	0.410641		0.548775	0.485574	0.615911	0.485574	0.0361655		0.208189	0.0282558	0.457218	0.0282558	0.432389
	Fatty acid	FA(18:0)	283.264	6.01143	6628474	5550020		7500335	1978118		1921762	2803027		151628	6089247	4.73923e+06	2.36239e+06	5550020	1978118	1921762	6628474	7500335	2803027	TRUE	TRUE	TRUE		-0.124673	-0.540325	0.149445	0.149445	0.710579		-0.440962	-0.550477	-0.328861	-0.328861	0.0360636		-0.334689	-0.592073	0.172534	0.172534	0.545848
	Fatty acid	FA(17:0)	269.249	5.69647	1212824	1457384		1534778	284867		512427	225278		2265	1335104	909822	368852	1212824	284867	225278	1457384	1534778	512427	TRUE	TRUE	TRUE		-0.189441	-0.67299	0.117176	0.117176	0.618607		-0.567063	-0.732236	-0.405968	-0.405968	0.0379602		-0.423071	-0.74401	0.285415	0.285415	0.542719
	Fatty acid	FA(19:1)	295.264	5.89659	554227	557545		109195	80948		59075	70238		0	555886	95071.5	64656.5	554227	80948	59075	557545	109195	70238	TRUE	TRUE	TRUE		-0.707903	-0.74644	-0.670813	-0.670813	0.0179421		-0.791613	-0.808391	-0.775046	-0.775046	0.00362224		-0.190417	-0.297855	-0.0708399	-0.0708399	0.246448
	Fatty acid	FA(24:1)	365.341	7.11001	242301	249920		145720	108510		87622	102025		348	246110	127115	94823.5	242301	108510	87622	249920	145720	102025	TRUE	TRUE	TRUE		-0.31883	-0.394526	-0.248907	-0.248907	0.0878767		-0.443743	-0.480823	-0.407393	-0.407393	0.00897384		-0.145498	-0.248982	-0.0308025	-0.0308025	0.308544
	Fatty acid	FA(24:2)	363.325	6.77323	20298	22562		17872	9603		14347	11625		35	21430	13737.5	12986	20298	9603	11625	22562	17872	14347	TRUE	TRUE	TRUE		-0.218739	-0.402891	-0.0635578	-0.0635578	0.298371		-0.245351	-0.319917	-0.171771	-0.171771	0.0439469		-0.0281213	-0.211784	0.198079	0.198079	0.887178
	Fatty acid	FA(20:3)	305.246	5.20773	10509	10626		4343	1304		2638	1552		23	10567.5	2823.5	2095	10509	1304	1552	10626	4343	2638	TRUE	TRUE	TRUE		-0.578299	-0.781391	-0.415163	-0.415163	0.122904		-0.669102	-0.745114	-0.598692	-0.598692	0.0386306		-0.148114	-0.473452	0.338407	0.338407	0.71741
	Fatty acid	FA[aOH](16:0)	271.227	4.39041	844664	1274985		346217	284585		64984	107988		164	1.05982e+06	315401	86486	844664	284585	64984	1274985	346217	107988	TRUE	TRUE	TRUE		-0.54131	-0.635047	-0.418553	-0.418553	0.172989		-0.849105	-0.903007	-0.77329	-0.77329	0.135495		-0.5696	-0.683931	-0.449845	-0.449845	0.0336477
	Fatty acid	FA[aOH](24:1)	381.336	6.19799	358992	420183		245871	179348		198449	164113		66	389588	212610	181281	358992	179348	164113	420183	245871	198449	TRUE	TRUE	TRUE		-0.293887	-0.401706	-0.187019	-0.187019	0.0601218		-0.364894	-0.438254	-0.288	-0.288	0.0462511		-0.0795361	-0.199418	0.0505589	0.0505589	0.514936
	Fatty acid	FA[aOH](18:0)	299.259	5.07205	254596	285860		178038	173304		71600	58681		241	270228	175671	65140.5	254596	173304	58681	285860	178038	71600	TRUE	TRUE	TRUE		-0.212059	-0.245132	-0.176958	-0.176958	0.0980094		-0.611529	-0.659367	-0.561	-0.561	0.0251881		-0.458992	-0.504214	-0.415281	-0.415281	0.0204385
	Fatty acid	FA[aOH](22:1)	353.304	5.72985	37209	34592		22352	22297		21094	19329		21	35900.5	22324.5	20211.5	34592	22297	19329	37209	22352	21094	TRUE	TRUE	TRUE		-0.233164	-0.250597	-0.214948	-0.214948	0.0610678		-0.279602	-0.316247	-0.242395	-0.242395	0.0151505		-0.0496756	-0.0725271	-0.0277246	-0.0277246	0.251589
	Fatty acid	FA[aOH](19:0)	313.273	5.36685	28029	31218		21095	24905		14402	10763		40	29623.5	23000	12582.5	28029	21095	10763	31218	24905	14402	TRUE	TRUE	TRUE		-0.125866	-0.193508	-0.0590169	-0.0590169	0.120335		-0.403758	-0.487244	-0.321157	-0.321157	0.0204711		-0.29277	-0.39649	-0.188551	-0.188551	0.0586008
	Fatty acid	FA[O](18:0)	299.257	3.90811	105215	82725		35590	5680		28909	4755		67	93970	20635	16832	82725	5680	4755	105215	35590	28909	TRUE	TRUE	TRUE		-0.639894	-0.897561	-0.398386	-0.398386	0.066847		-0.696179	-0.913522	-0.482075	-0.482075	0.0432614		-0.101503	-0.764283	0.671572	0.671572	0.862168
Glycerolipid	Monoglycosyl diacylglycerol	MGDG(18:0/20:2), MGDG(18:1/20:1)	869.63	9.68768	525	353		1665	1640		515	677		11	439	1652.5	596	353	1640	515	525	1665	677	TRUE	TRUE	TRUE		0.580206	0.515012	0.650149	0.515012	0.0410688		0.151691	-0.00961538	0.314563	-0.00961538	0.315606		-0.469869	-0.527523	-0.415624	-0.415624	0.0440671
	Monoglycosyl diacylglycerol	MGDG[sn2+O](16:0/16:0)	805.567	8.01406	26186	23003		7232	10081		12020	10232		44	24594.5	8656.5	11126	23003	7232	10232	26186	10081	12020	TRUE	TRUE	TRUE		-0.479324	-0.567179	-0.390582	-0.390582	0.0180845		-0.377052	-0.43808	-0.313594	-0.313594	0.0330964		0.124833	0.00743366	0.248701	0.00743366	0.301341
	Acyl monoglycosyl diacylglycerol	AMGDG[e](16:1e/17:0/18:1), AMGDG[e](17:1e/16:0/18:1)	1051.83	14.9984	1251	1088		507	427		369	320		0	1169.5	467	344.5	1088	427	320	1251	507	369	TRUE	TRUE	TRUE		-0.42927	-0.491061	-0.364263	-0.364263	0.0371524		-0.544914	-0.592616	-0.49348	-0.49348	0.0454803		-0.150955	-0.226119	-0.0728643	-0.0728643	0.145554
	Acyl monoglycosyl diacylglycerol	AMGDG[e](18:1e/14:0/18:1), AMGDG[e](18:2e/14:0/18:0)	1037.81	14.7145	1029	916		510	567		360	475		0	972.5	538.5	417.5	916	510	360	1029	567	475	TRUE	TRUE	TRUE		-0.287227	-0.337232	-0.235334	-0.235334	0.0426671		-0.399281	-0.481641	-0.317038	-0.317038	0.0204688		-0.126569	-0.223301	-0.035533	-0.035533	0.244246
	Glycerol phosphoryl monoglucosyl diglyceride	GPMGDG[e](34:1e)	895.586	8.09112	26051	21863		16425	7302		9211	12589		34	23957	11863.5	10900	21863	7302	9211	26051	16425	12589	TRUE	TRUE	TRUE		-0.337614	-0.562138	-0.142029	-0.142029	0.188668		-0.374588	-0.477568	-0.269186	-0.269186	0.0435186		-0.0423265	-0.281401	0.265799	0.265799	0.869939
	Glycerol phosphoryl monoglucosyl diglyceride	GPMGDG[e](34:3e)	891.559	7.40213	5385	5717		3533	4047		3074	6658		75	5551	3790	4866	5385	3533	3074	5717	4047	6658	TRUE	TRUE	TRUE		-0.188524	-0.236108	-0.141858	-0.141858	0.0407458		-0.0657579	-0.300648	0.105705	0.105705	0.767627		0.124307	-0.136638	0.306643	-0.136638	0.65541
	Diglycosyl diacylglycerol	DGDG(16:0/18:2)	975.621	7.84616	1185	1137		1479	1055		687	770		21	1161	1267	728.5	1137	1055	687	1185	1479	770	TRUE	TRUE	TRUE		0.0436573	-0.0580357	0.130734	-0.0580357	0.704791		-0.228897	-0.266026	-0.192449	-0.192449	0.0231247		-0.269857	-0.365651	-0.156164	-0.156164	0.228366
	Diglycosyl diacylglycerol	DGDG(18:0/18:1)	1005.67	8.86832	611	676		602	282		340	276		0	643.5	442	308	611	282	276	676	602	340	TRUE	TRUE	TRUE		-0.185629	-0.411273	-0.00741962	-0.00741962	0.42143		-0.352601	-0.420168	-0.284963	-0.284963	0.017996		-0.178667	-0.371298	0.0932476	0.0932476	0.553903
	Diglycosyl diacylglycerol	DGDG[e](18:1e/18:1), DGDG[e](18:2e/18:0)	989.671	9.21738	7027	6273		4521	1315		1830	1390		0	6650	2918	1610	6273	1315	1390	7027	4521	1830	TRUE	TRUE	TRUE		-0.39005	-0.684728	-0.162312	-0.162312	0.244312		-0.610169	-0.669716	-0.548315	-0.548315	0.0153814		-0.288869	-0.52969	0.163752	0.163752	0.563193
	Diglycosyl diacylglycerol	DGDG[e](17:1e/18:1)	975.656	9.22592	748	677		456	219		183	158		0	712.5	337.5	170.5	677	219	158	748	456	183	TRUE	TRUE	TRUE		-0.357143	-0.547053	-0.195057	-0.195057	0.171595		-0.613817	-0.651214	-0.574419	-0.574419	0.0245514		-0.32874	-0.485342	-0.0895522	-0.0895522	0.390862
	Acyl diglycosyl diacylglycerol	ADGDG(16:0/18:1/g16:0)	1215.86	13.313	764	729		733	527		374	457		0	746.5	630	415.5	729	527	374	764	733	457	TRUE	TRUE	TRUE		-0.0846349	-0.183579	0.00273598	0.00273598	0.457391		-0.284854	-0.342707	-0.229342	-0.229342	0.047708		-0.205165	-0.3243	-0.0711382	-0.0711382	0.254692
	Triacylglycerolipid	TG(51:4)	858.752	15.2389	2930	3272		6800	1887		1935	1723		51	3101	4343.5	1829	1887	858.752	3272	1887	#VALUE!	#VALUE!	#VALUE!	1	0.360989		0.166902	-0.268463	0.397739	-0.268463	0.701859		-0.258012	-0.31011	-0.204522	-0.204522	0.036847		-0.407371	-0.595682	0.0125589	0.0125589	0.492367
	Triacylglycerolipid	TG(60:4)	984.887	16.8259	2087	1831		2472	1325		1140	952		0	1959	1898.5	1046	1325	984.887	1831	1325	#VALUE!	#VALUE!	#VALUE!	0	0.0300919		-0.0156837	-0.223329	0.148966	0.148966	0.933506		-0.303827	-0.373478	-0.232582	-0.232582	0.0350771		-0.289523	-0.443925	-0.0750507	-0.0750507	0.372015
	Triacylglycerolipid	TG(45:1)	780.7	14.8139	274	399		1112	488		827	770		203	336.5	800	798.5	488	780.7	399	488	#VALUE!	#VALUE!	#VALUE!	1	0.0112715		0.407831	0.100338	0.604618	0.100338	0.369999		0.407048	0.317365	0.502271	0.317365	0.0494029		-0.00093838	-0.181722	0.257795	0.257795	0.996942
	Diacylglycerol	DG (16:0/19:1), DG(17:0/18:1)	626.569	10.5625	72085	65620		42334	35173		22903	40595		338	68852.5	38753.5	31749											-0.279715	-0.344142	-0.215703	-0.215703	0.0253642		-0.368817	-0.517771	-0.235607	-0.235607	0.117108		-0.0993511	-0.297852	0.0715606	0.0715606	0.571132
Sphingolipid	Phytoceramide [N-acyl alpha OH]	CerPI(d44:0)	920.689	9.80303	152	164		650	751		1044	936		0	158	700.5	990	152	650	936	164	751	1044	TRUE	TRUE	TRUE		0.631916	0.597052	0.663344	0.597052	0.0559673		0.724739	0.701818	0.745819	0.701818	0.0390004		0.171251	0.109662	0.232586	0.109662	0.0598947
	Acyl phosphoglycerol	AcylCerPG[phyto_NAcylOH](t18:0/16:0/15:0)	948.717	9.66798	599	123		2364	3153		1965	2237		0	361	2758.5	2101	123	2364	1965	599	3153	2237	TRUE	TRUE	TRUE		0.768553	0.59568	0.924908	0.59568	0.0520217		0.706742	0.532761	0.895763	0.532761	0.0407866		-0.135302	-0.232122	-0.0276027	-0.0276027	0.324183
	Acyl ceramide	AcylCer[phyto_aOH](t18:1/24:0/2:0)	782.644	10.6945	4303	4522		3540	1924		508	909		0	4412.5	2732	708.5	4303	1924	508	4522	3540	909	TRUE	TRUE	TRUE		-0.235216	-0.403041	-0.0972842	-0.0972842	0.280612		-0.723296	-0.798012	-0.65119	-0.65119	0.0103107		-0.588141	-0.749012	-0.358277	-0.358277	0.226004
	acyl sphingomyelin	3-O-AcylSM (d36:1/16:0)	969.83	13.1634	635	523		414	440		178	198		0	579	427	188											-0.151093	-0.210677	-0.086189	-0.086189	0.210228		-0.509778	-0.562116	-0.450763	-0.450763	0.0823816		-0.388618	-0.423948	-0.352941	-0.352941	0.00602569
Phospholipid	cardiolipin	CL[e/e](28:1e/30:1e), CL[e/e](29:1e/29:1e)	1235.87	12.6129	2514	1535		1927	3256		5032	5725		11	2024.5	2591.5	5378.5	1535	1927	5032	2514	3256	5725	TRUE	TRUE	TRUE		0.122834	-0.132177	0.359215	-0.132177	0.568414		0.45306	0.333687	0.577135	0.333687	0.0383507		0.349686	0.214286	0.496341	0.214286	0.0989012
	cardiolipin	CL[e/e](30:1e/33:3e), CL[e/e](29:1e/34:3e)	1301.92	13.3224	1320	1037		851	1746		2352	2553		0	1178.5	1298.5	2452.5	1037	851	2352	1320	1746	2553	TRUE	TRUE	TRUE		0.0484457	-0.216029	0.254761	-0.216029	0.835051		0.350868	0.281046	0.422284	0.281046	0.0237536		0.307651	0.147877	0.5	0.147877	0.222073
	cardiolipin	CL[e/e](30:1e/30:3e), CL[e/e](28:1e/32:3e)	1259.86	12.1768	138	112		191	247		305	288		0	125	219	296.5	112	191	288	138	247	305	TRUE	TRUE	TRUE		0.273256	0.161094	0.376045	0.161094	0.140177		0.40688	0.352113	0.46283	0.352113	0.0133707		0.150339	0.0766355	0.229839	0.0766355	0.197619
	Monolyso cardiolipin	MLCL(16:0/16:0/18:2)	1137.73	9.05392	209	265		876	909		409	496		0	237	892.5	452.5	209	876	409	265	909	496	TRUE	TRUE	TRUE		0.580345	0.535495	0.626118	0.535495	0.0061474		0.312545	0.21365	0.407092	0.21365	0.0691523		-0.327138	-0.379363	-0.276968	-0.276968	0.0384241
	Dilyso cardiolipin	DLCL(16:0/16:0)	875.5	6.57153	2731	4544		21633	13247		11469	9263		16	3637.5	17440	10366	2731	13247	9263	4544	21633	11469	TRUE	TRUE	TRUE		0.654845	0.48918	0.775817	0.48918	0.174526		0.480487	0.341783	0.615352	0.341783	0.0452823		-0.254406	-0.400375	-0.0719372	-0.0719372	0.327338
	Dilyso cardiolipin	DLCL(16:0/18:2)	899.502	6.41919	1789	1917		5404	5468		1529	3445		0	1853	5436	2487	1789	5404	1529	1917	5468	3445	TRUE	TRUE	TRUE		0.491563	0.476301	0.506959	0.476301	0.00235531		0.146083	-0.112594	0.316393	-0.112594	0.627678		-0.372207	-0.562956	-0.221381	-0.221381	0.199621
	Hemi bis(monoacylglycero)phosphate	HBMP(18:0/18:1/g18:1)	1039.78	12.2778	112	88		245	229		238	425		11	100	237	331.5	88	229	238	112	245	425	FALSE	TRUE	TRUE		0.406528	0.343109	0.471471	0.343109	0.0167127		0.536501	0.36	0.65692	0.36	0.239742		0.166227	-0.0144928	0.299694	-0.0144928	0.495845
	Hemi bis(monoacylglycero)phosphate	HBMP(14:0/16:0/18:0), HBMP(15:0/15:0/18:0)	959.726	11.1973	133	184		301	382		383	466		0	158.5	341.5	424.5	133	301	383	184	382	466	TRUE	TRUE	TRUE		0.366	0.241237	0.483495	0.241237	0.0807618		0.456261	0.35097	0.555927	0.35097	0.0471608		0.108355	0.00130719	0.215124	0.00130719	0.288716
	Phosphatidyl glycerol	PG(18:2/18:2), PG(16:0/20:4)	769.497	7.11564	1310	1397		2123	2044		963	3395		16	1353.5	2083.5	2179	1310	2044	963	1397	2123	3395	TRUE	TRUE	TRUE		0.212395	0.188027	0.236819	0.188027	0.00664126		0.233687	-0.183898	0.443146	-0.183898	0.620274		0.0224047	-0.375891	0.248391	-0.375891	0.950111
	Phosphatidyl ethanolamine	PE(16:0/16:1)	688.487	7.8523	360	369		261	264		1207	324		11	364.5	262.5	765.5	360	261	324	369	264	1207	TRUE	TRUE	TRUE		-0.162679	-0.171429	-0.153846	-0.153846	0.0159737		0.354867	-0.0649351	0.540523	-0.0649351	0.530571		0.4893	0.102041	0.644414	0.102041	0.458604
Sterol lipids	Sterol ester	StE (18:1)	696.662	16.2671	42807	58156		95825	63800		109915	127900		930	50481.5	79812.5	118908											0.225114	0.046279	0.382437	0.046279	0.285952		0.403958	0.307959	0.498474	0.307959	0.0302153		0.196734	0.0684845	0.334377	0.0684845	0.200464
	Sterol ester	StE (18:0)	698.677	16.6069	4546	5334		12224	7257		10945	11615		236	4940	9740.5	11280											0.326998	0.152728	0.457841	0.152728	0.297892		0.390875	0.344677	0.437411	0.344677	0.00724026		0.073238	-0.0552031	0.230924	-0.0552031	0.646359
	2-amino ethanesulfonic acid	Tauline(19:1)	402.268	5.16532	892	1033		463	602		43	272		16	962.5	532.5	157.5	892	463	43	1033	602	272	TRUE	TRUE	FALSE		-0.287625	-0.381016	-0.19411	-0.19411	0.0491489		-0.71875	-0.920074	-0.532646	-0.532646	0.0405967		-0.543478	-0.866667	-0.259864	-0.259864	0.132529
	Sitosterol G1	SISL G1	594.471	6.98212	26261	34068		58685	70079		46133	52293		157	30164.5	64382	49213											0.361912	0.265404	0.454827	0.265404	0.0488634		0.239974	0.150435	0.33139	0.150435	0.0672135		-0.133536	-0.206054	-0.057597	-0.057597	0.180595
	Stigmasterol G1	-	592.454	6.88668	5483	5107		7009	10025		7394	7472		91	5295	8517	7433											0.233275	0.122158	0.325007	0.122158	0.274606		0.167976	0.148404	0.188012	0.148404	0.0472203		-0.0679624	-0.151042	0.0319729	0.0319729	0.603195
	dehydro cholesterol	-	402.37	7.12166	2367	2484		4357	3350		1453	1364		856	2425.5	3853.5	1408.5											0.227425	0.14844	0.295955	0.14844	0.211824		-0.265258	-0.29106	-0.239267	-0.239267	0.00676592		-0.464652	-0.52316	-0.394961	-0.394961	0.126958
	CoQ9H2	-	814.667	11.8447	78523	78718		17111	6860		17429	11122		155	78620.5	11985.5	14275.5											-0.735437	-0.839678	-0.642157	-0.642157	0.0487968		-0.692656	-0.752404	-0.636714	-0.636714	0.0310223		0.0872016	-0.212128	0.435135	-0.212128	0.746563
	CoQ11	-	948.776	15.4216	18255	17225		9051	5424		3844	3526		88	17740	7237.5	3685											-0.420478	-0.541873	-0.311082	-0.311082	0.0889414		-0.656009	-0.676232	-0.635104	-0.635104	0.0138211		-0.325246	-0.439294	-0.170479	-0.170479	0.298547
	CoQ11H2	-	950.792	14.5849	3585	4272		1564	341		918	597		0	3928.5	952.5	757.5											-0.609711	-0.852157	-0.392503	-0.392503	0.0766076		-0.676697	-0.754775	-0.592272	-0.592272	0.0354931		-0.114035	-0.447478	0.4583	0.4583	0.804617
	Dihydrolanosterol	DhLE (20:0)	740.722	16.903	2540	2523		3309	1438		481	373		190	2531.5	2373.5	427											-0.032212	-0.277024	0.134774	0.134774	0.893485		-0.71134	-0.743907	-0.67976	-0.67976	0.0139419		-0.695054	-0.797393	-0.498697	-0.498697	0.284332
	Dihydrolanosterol	DhLE (18:0)	712.691	16.5878	1611	1628		2024	946		410	336		134	1619.5	1485	373											-0.0433242	-0.264957	0.113618	0.113618	0.844323		-0.625596	-0.657841	-0.59426	-0.59426	0.0137464		-0.598493	-0.715254	-0.39528	-0.39528	0.286096
Others	carboxymethylcellulose	CmpE (26:0)	796.785	17.5836	309	362		1513	821		1409	1515		53	335.5	1167	1462											0.553411	0.387997	0.660812	0.387997	0.24937		0.626704	0.591191	0.661184	0.591191	0.00976796		0.11221	-0.0355921	0.297089	-0.0355921	0.549025
	Tocopherol	vitamin E	475.375	7.80597	17305	16569		7134	6585		4586	6737		76	16937	6859.5	5661.5	16569	6585	4586	17305	7134	6737	TRUE	TRUE	TRUE		-0.423487	-0.448723	-0.398051	-0.398051	0.00299588		-0.498949	-0.581015	-0.421866	-0.421866	0.0399565		-0.0956793	-0.217406	0.0114097	0.0114097	0.458995
*1 p-values of <0.05 are shown in bold.
*2 Relative intensity plots with red color represent the lipid molecules detected by positive mode, and those with blue colors represent the lipid molecules detected by negative mode.
